# Supplementary material for: Insulin-stimulated phosphorylation of protein phosphatase 1 regulatory subunit 12B revealed by HPLC-ESI-MS/MS
Source: Proteome Sci. 2012 Sep 1;10:52. doi: 10.1186/1477-5956-10-52 (PMC3546068; doi:10.1186/1477-5956-10-52)
Supplement: Additional file 2 — Table S1. PPP1R12B representative unphosphorylated peptides peak area and retention time. [file 1477-5956-10-52-S2.xls]

## Sheet: Sheet1
Supplemental Table 1. PPP1R12B representative unphosphorylated peptides peak area and rentation time.
Experiments	837-853 LESGGSNPTTSDSYGDR	966-975 LKDENGALIR	515-522 ESAVNLVR	327-333 IQSGFFK	492-500 SYISSLAPR	397-417 SSITEQIPAPAQNTFSASSAR	741-754 PSLYTSSHLLWTNR	282-303 LGQTPFDVADEGLVEHLELLQK	mean peak area
Basal#1_Reantation Time (Minutes)	40.49	35.54	40.49	46.32	53.53	65.64	66.32	93.44
Basal#1_Peak Area	140432324	29878040	133659279	101614595	155341788	231698861	19793442	249525209	1.32743e+08
Insulin#1_Reantation Time (Minutes)	41.49	36.71	41.49	47.29	54.4	66.11	67.01	93.67
Insulin#1_Peak Area	70194288	15896974	46719872	26680378	60899401	76704783	4697099	148109141	56237742
Basal#2_Reantation Time (Minutes)	41.59	34.84	40.83	47.18	54.98	66.72	67.52	94.39
Basal#2_Peak Area	7983607	2238101	7004284	6607926	11519825	24996552	1103863	46730113	1.3523e+07
Insulin#2_Reantation Time (Minutes)	41.85	35.22	41.43	47.85	55.22	66.71	67.63	94.49
Insulin#2_Peak Area	13600273	2470494	7218052	4940915	10215585	19529326	468294	41322735	1.24707e+07
Basal#3_Reantation Time (Minutes)	41.58	35.47	40.95	47.03	54.86	66.65	67.39	94.19
Basal#3_Peak Area	15258823	3046674	8423740	8551160	15503755	30919916	1013995	52650125	1.6921e+07
Insulin#3_Reantation Time (Minutes)	42.09	35.68	41.43	47.53	55.05	66.86	67.66	94.58
Insulin#3_Peak Area	10320498	2104249	8085297	6072843	10080073	19144396	553236	39109913	1.19338e+07
Basal#4_Reantation Time (Minutes)	40.31	36.05	40.4	46.02	52.97	64.41	65.09	93.21
Basal#4_Peak Area	85187370	10129106	71419890	6034210	46874550	33167778	6320172	23620173	3.53442e+07
Insulin#4_Reantation Time (Minutes)	39.86	35.59	39.86	45.65	52.86	64.37	64.95	93.03
Insulin#4_Peak Area	123285123	12633720	106933365	8163402	64135470	48895621	9048093	29602408	5.03372e+07
